# Supplementary material for: Significant Benefits of Environmentally Friendly Hydrosols from Tropaeolum majus L. Seeds with Multiple Biological Activities
Source: Plants (Basel). 2023 Nov 18;12(22):3897. doi: 10.3390/plants12223897 (PMC10675760; doi:10.3390/plants12223897)
Supplement: Supplementary file 1 [file plants-12-03897-s001.zip]

Archive with 1 entries (1 files):
- plants-2665754-supplementary.pdf
